# Supplementary material for: Microcalorimetry: A Novel Application to Measure In Vitro Phage Susceptibility of Staphylococcus aureus in Human Serum
Source: Viruses. 2022 Dec 20;15(1):14. doi: 10.3390/v15010014 (PMC9865112; doi:10.3390/v15010014)
Supplement: Supplementary file 1 [file viruses-15-00014-s001.zip]

Archive with 1 entries (1 files):
- viruses-2036252-supplementary.pdf
